# Supplementary material for: Novel LARS2 variants in patients with Perrault syndrome: expanding the genetic spectrum and phenotypic heterogeneity
Source: Front Genet. 2026 Feb 18;17:1785502. doi: 10.3389/fgene.2026.1785502 (PMC12956261; doi:10.3389/fgene.2026.1785502)
Supplement: Supplementary file 2 [file DataSheet2.xlsx]

## Sheet: Sheet1
Gene	HGNC	Disease	Classification	Last Evaluation
ABCC1	HGNC:51	autosomal dominant nonsyndromic hearing loss	Limited	10/08/2025
ABHD12	HGNC:15868	PHARC syndrome	Definitive	06/26/2018
ACTG1	HGNC:144	Baraitser-winter syndrome 2	Definitive	01/07/2019
ACTG1	HGNC:144	nonsyndromic genetic hearing loss	Definitive	01/07/2019
ADCY1	HGNC:232	nonsyndromic genetic hearing loss	Limited	10/31/2024
ADGRV1	HGNC:17416	nonsyndromic genetic hearing loss	Disputed	03/19/2019
ADGRV1	HGNC:17416	Usher syndrome type 2	Definitive	02/15/2017
AFG2B	HGNC:28762	hearing loss, autosomal recessive 119	Limited	02/21/2024
AIFM1	HGNC:8768	X-linked hereditary sensory and autonomic neuropathy with hearing loss	Definitive	08/26/2025
ALMS1	HGNC:428	Alstrom syndrome	Definitive	02/10/2017
ATP11A	HGNC:13552	autosomal dominant nonsyndromic hearing loss	Moderate	05/21/2025
ATP2B2	HGNC:815	autosomal dominant nonsyndromic hearing loss	Definitive	07/22/2025
ATP6V1B1	HGNC:853	renal tubular acidosis, distal, 2, with progressive sensorineural hearing loss	Definitive	12/19/2017
BCS1L	HGNC:1020	Bjornstad syndrome	Definitive	07/09/2018
BDP1	HGNC:13652	nonsyndromic genetic hearing loss	Limited	03/26/2021
BSND	HGNC:16512	Bartter disease type 4A	Definitive	07/10/2018
BTD	HGNC:1122	biotinidase deficiency	Definitive	02/10/2020
CABP2	HGNC:1385	nonsyndromic genetic hearing loss	Definitive	02/06/2020
CACNA1D	HGNC:1391	sinoatrial node dysfunction and deafness	Moderate	04/17/2024
CCDC50	HGNC:18111	nonsyndromic genetic hearing loss	Limited	06/25/2024
CD164	HGNC:1632	autosomal dominant nonsyndromic hearing loss	Moderate	06/25/2024
CDC14A	HGNC:1718	hearing impairment and infertile male syndrome	Strong	06/01/2023
CDC14A	HGNC:1718	nonsyndromic genetic hearing loss	Definitive	02/25/2025
CDH23	HGNC:13733	nonsyndromic genetic hearing loss	Definitive	05/22/2018
CDH23	HGNC:13733	Usher syndrome type 1	Definitive	01/30/2017
CEACAM16	HGNC:31948	nonsyndromic genetic hearing loss	Strong	12/21/2022
CEACAM16	HGNC:31948	nonsyndromic genetic hearing loss	Moderate	09/21/2022
CEMIP	HGNC:29213	nonsyndromic genetic hearing loss	Disputed	07/17/2018
CEP250	HGNC:1859	cone-rod dystrophy and hearing loss 2	Definitive	07/16/2025
CEP78	HGNC:25740	cone-rod dystrophy and hearing loss	Strong	04/12/2017
CHD7	HGNC:20626	CHARGE syndrome	Definitive	08/22/2018
CIB2	HGNC:24579	Usher syndrome type 1	Refuted	02/19/2019
CIB2	HGNC:24579	nonsyndromic genetic hearing loss	Definitive	02/20/2018
CISD2	HGNC:24212	Wolfram syndrome	Definitive	06/01/2023
CLDN14	HGNC:2035	nonsyndromic genetic hearing loss	Definitive	05/01/2018
CLPP	HGNC:2084	Perrault syndrome 3	Definitive	03/27/2018
CLRN1	HGNC:12605	Usher syndrome type 3	Definitive	03/02/2017
CLRN2	HGNC:33939	nonsyndromic genetic hearing loss	Moderate	09/23/2025
COCH	HGNC:2180	nonsyndromic genetic hearing loss	Definitive	01/05/2018
COL11A1	HGNC:2186	autosomal dominant nonsyndromic hearing loss	Moderate	06/18/2025
COL11A2	HGNC:2187	otospondylomegaepiphyseal dysplasia	Definitive	12/20/2018
COL11A2	HGNC:2187	otospondylomegaepiphyseal dysplasia	Definitive	12/20/2018
COL11A2	HGNC:2187	nonsyndromic genetic hearing loss	Definitive	11/15/2023
COL11A2	HGNC:2187	nonsyndromic genetic hearing loss	Moderate	11/15/2023
COL4A5	HGNC:2207	Alport syndrome	Definitive	03/19/2019
COL4A6	HGNC:2208	hearing loss, X-linked 6	Limited	02/16/2022
COL9A1	HGNC:2217	Stickler syndrome, type 4	Definitive	10/08/2025
COL9A2	HGNC:2218	Stickler syndrome	Limited	02/19/2019
COL9A3	HGNC:2219	Stickler syndrome	Definitive	12/21/2022
CRYM	HGNC:2418	nonsyndromic genetic hearing loss	Limited	09/21/2021
DCDC2	HGNC:18141	nonsyndromic genetic hearing loss	Limited	08/31/2020
DIABLO	HGNC:21528	nonsyndromic genetic hearing loss	Limited	09/21/2021
DIAPH1	HGNC:2876	DIAPH1-related sensorineural hearing loss-thrombocytopenia syndrome	Definitive	01/05/2018
DIAPH3	HGNC:15480	auditory neuropathy	Limited	02/06/2020
DMXL2	HGNC:2938	nonsyndromic genetic hearing loss	Limited	02/06/2020
DNMT1	HGNC:2976	autosomal dominant cerebellar ataxia, deafness and narcolepsy	Definitive	02/10/2017
DSPP	HGNC:3054	dentinogenesis imperfecta	Definitive	04/17/2018
EDN3	HGNC:3178	Waardenburg syndrome type 4B	Limited	05/08/2018
EDN3	HGNC:3178	Waardenburg syndrome type 4B	Moderate	06/29/2023
EDNRB	HGNC:3180	Waardenburg syndrome type 4A	Limited	05/08/2018
EDNRB	HGNC:3180	Waardenburg syndrome type 4A	Moderate	06/27/2023
ELMOD3	HGNC:26158	nonsyndromic genetic hearing loss	Limited	11/17/2021
ELMOD3	HGNC:26158	nonsyndromic genetic hearing loss	Limited	11/17/2021
EPS8	HGNC:3420	autosomal recessive nonsyndromic hearing loss 102	Moderate	02/06/2020
EPS8L2	HGNC:21296	nonsyndromic genetic hearing loss	Moderate	02/05/2020
ESPN	HGNC:13281	nonsyndromic genetic hearing loss	Definitive	02/27/2018
ESPN	HGNC:13281	nonsyndromic genetic hearing loss	Limited	02/27/2018
ESRP1	HGNC:25966	nonsyndromic genetic hearing loss	Limited	07/22/2025
ESRRB	HGNC:3473	nonsyndromic genetic hearing loss	Definitive	04/24/2018
EYA1	HGNC:3519	branchio-oto-renal syndrome	Definitive	11/21/2017
EYA4	HGNC:3522	nonsyndromic genetic hearing loss	Definitive	01/05/2018
FGF3	HGNC:3681	deafness with labyrinthine aplasia, microtia, and microdontia	Definitive	05/21/2019
FOXI1	HGNC:3815	enlarged vestibular aqueduct syndrome	Disputed	02/27/2018
FOXI1	HGNC:3815	hearing loss disorder	Limited	03/16/2022
GATA3	HGNC:4172	hypoparathyroidism-deafness-renal disease syndrome	Definitive	06/18/2019
GIPC3	HGNC:18183	nonsyndromic genetic hearing loss	Definitive	08/22/2017
GJA1	HGNC:4274	nonsyndromic genetic hearing loss	Disputed	03/16/2022
GJB2	HGNC:4284	nonsyndromic genetic hearing loss	Definitive	09/24/2024
GJB3	HGNC:4285	nonsyndromic genetic hearing loss	Disputed	02/27/2018
GJB3	HGNC:4285	erythrokeratodermia variabilis	Definitive	06/01/2023
GJB6	HGNC:4288	nonsyndromic genetic hearing loss	Refuted	04/17/2018
GJB6	HGNC:4288	Clouston syndrome	Definitive	04/17/2018
GPSM2	HGNC:29501	Chudley-McCullough syndrome	Definitive	05/01/2018
GRHL2	HGNC:2799	nonsyndromic genetic hearing loss	Definitive	05/01/2020
GRXCR1	HGNC:31673	nonsyndromic genetic hearing loss	Definitive	04/24/2018
GRXCR2	HGNC:33862	nonsyndromic genetic hearing loss	Moderate	03/26/2021
GSDME	HGNC:2810	nonsyndromic genetic hearing loss	Definitive	11/21/2017
HARS1	HGNC:4816	Usher syndrome type 3	Refuted	02/27/2018
HARS2	HGNC:4817	Perrault syndrome 2	Limited	05/15/2018
HGF	HGNC:4893	nonsyndromic genetic hearing loss	Moderate	06/25/2024
HOMER2	HGNC:17513	nonsyndromic genetic hearing loss	Moderate	08/31/2020
HSD17B4	HGNC:5213	Perrault syndrome	Definitive	05/22/2018
ILDR1	HGNC:28741	nonsyndromic genetic hearing loss	Definitive	11/21/2017
KARS1	HGNC:6215	nonsyndromic genetic hearing loss	Limited	02/27/2018
KCNJ10	HGNC:6256	enlarged vestibular aqueduct syndrome	Disputed	02/20/2018
KCNQ1	HGNC:6294	Jervell and Lange-Nielsen syndrome	Definitive	12/19/2017
KCNQ4	HGNC:6298	nonsyndromic genetic hearing loss	Definitive	11/21/2017
KITLG	HGNC:6343	nonsyndromic genetic hearing loss	Limited	01/16/2018
LARS2	HGNC:17095	Perrault syndrome	Definitive	06/01/2023
LHFPL5	HGNC:21253	nonsyndromic genetic hearing loss	Definitive	04/24/2018
LMX1A	HGNC:6653	autosomal dominant nonsyndromic hearing loss	Definitive	04/22/2025
LOXHD1	HGNC:26521	nonsyndromic genetic hearing loss	Definitive	05/08/2018
LRTOMT	HGNC:25033	autosomal recessive nonsyndromic hearing loss 63	Definitive	02/15/2017
MARVELD2	HGNC:26401	nonsyndromic genetic hearing loss	Definitive	01/05/2018
MCM2	HGNC:6944	nonsyndromic genetic hearing loss	Limited	04/21/2020
MET	HGNC:7029	nonsyndromic genetic hearing loss	Limited	03/26/2021
MIR96	HGNC:31648	nonsyndromic genetic hearing loss	Moderate	09/26/2023
MITF	HGNC:7105	Waardenburg syndrome type 2	Definitive	11/21/2017
MPZL2	HGNC:3496	nonsyndromic genetic hearing loss	Strong	03/26/2021
MSRB3	HGNC:27375	nonsyndromic genetic hearing loss	Definitive	11/30/2021
MYH14	HGNC:23212	nonsyndromic genetic hearing loss	Moderate	08/31/2020
MYH9	HGNC:7579	macrothrombocytopenia and granulocyte inclusions with or without nephritis or sensorineural hearing loss	Definitive	02/20/2018
MYO15A	HGNC:7594	nonsyndromic genetic hearing loss	Definitive	11/21/2017
MYO1A	HGNC:7595	nonsyndromic genetic hearing loss	Refuted	01/16/2018
MYO1C	HGNC:7597	nonsyndromic genetic hearing loss	Disputed	06/26/2018
MYO1F	HGNC:7600	nonsyndromic genetic hearing loss	Disputed	10/31/2024
MYO3A	HGNC:7601	nonsyndromic genetic hearing loss	Definitive	06/01/2023
MYO6	HGNC:7605	nonsyndromic genetic hearing loss	Definitive	02/20/2018
MYO7A	HGNC:7606	Usher syndrome type 1	Definitive	06/28/2018
MYO7A	HGNC:7606	nonsyndromic genetic hearing loss	Definitive	03/19/2018
NARS2	HGNC:26274	nonsyndromic genetic hearing loss	Limited	11/17/2021
OSBPL2	HGNC:15761	nonsyndromic genetic hearing loss	Moderate	02/06/2020
OTOA	HGNC:16378	nonsyndromic genetic hearing loss	Definitive	05/01/2018
OTOF	HGNC:8515	autosomal recessive nonsyndromic hearing loss 9	Definitive	01/30/2017
OTOG	HGNC:8516	nonsyndromic genetic hearing loss	Definitive	06/28/2018
OTOGL	HGNC:26901	nonsyndromic genetic hearing loss	Definitive	01/05/2018
P2RX2	HGNC:15459	nonsyndromic genetic hearing loss	Moderate	09/21/2022
PAX3	HGNC:8617	Waardenburg syndrome	Definitive	11/15/2017
PCDH15	HGNC:14674	nonsyndromic genetic hearing loss	Limited	06/19/2018
PCDH15	HGNC:14674	Usher syndrome type 1	Definitive	02/15/2017
PDZD7	HGNC:26257	hearing loss, autosomal recessive	Definitive	04/26/2017
PJVK	HGNC:29502	nonsyndromic genetic hearing loss	Definitive	12/19/2017
POU3F4	HGNC:9217	nonsyndromic genetic hearing loss	Definitive	01/05/2018
POU4F3	HGNC:9220	nonsyndromic genetic hearing loss	Definitive	11/21/2017
PPIP5K2	HGNC:29035	hearing loss, autosomal recessive	Limited	09/17/2025
PRPS1	HGNC:9462	phosphoribosylpyrophosphate synthetase superactivity	Limited	02/14/2020
PRPS1	HGNC:9462	PRPS1 deficiency disorder	Definitive	02/14/2020
PTPRQ	HGNC:9679	hearing loss, autosomal recessive	Definitive	02/23/2017
RDX	HGNC:9944	nonsyndromic genetic hearing loss	Definitive	01/02/2018
RIPOR2	HGNC:13872	autosomal dominant nonsyndromic hearing loss	Limited	05/15/2024
RIPOR2	HGNC:13872	nonsyndromic genetic hearing loss	Strong	05/15/2024
ROR1	HGNC:10256	nonsyndromic genetic hearing loss	Limited	06/15/2022
S1PR2	HGNC:3169	nonsyndromic genetic hearing loss	Strong	03/02/2017
SERPINB6	HGNC:8950	nonsyndromic genetic hearing loss	Moderate	11/22/2022
SIX1	HGNC:10887	branchio-oto-renal syndrome	Definitive	06/22/2017
SIX5	HGNC:10891	branchio-oto-renal syndrome	Disputed	01/16/2018
SLC17A8	HGNC:20151	nonsyndromic genetic hearing loss	Definitive	06/01/2023
SLC22A4	HGNC:10968	hearing loss, autosomal recessive	Limited	09/23/2025
SLC26A4	HGNC:8818	Pendred syndrome	Definitive	06/07/2017
SLC26A5	HGNC:9359	nonsyndromic genetic hearing loss	Limited	01/26/2022
SLC44A4	HGNC:13941	nonsyndromic genetic hearing loss	Limited	11/22/2022
SLC52A2	HGNC:30224	Brown-Vialetto-van Laere syndrome 2	Definitive	09/04/2023
SLC52A3	HGNC:16187	Brown-Vialetto-van Laere syndrome 1	Definitive	09/04/2023
SLITRK6	HGNC:23503	high myopia-sensorineural deafness syndrome	Definitive	04/21/2020
SMPX	HGNC:11122	nonsyndromic genetic hearing loss	Definitive	09/12/2017
SNAI2	HGNC:11094	Waardenburg syndrome	Limited	10/31/2024
SOX10	HGNC:11190	Waardenburg syndrome type 4C	Definitive	06/19/2018
STRC	HGNC:16035	nonsyndromic genetic hearing loss	Definitive	12/19/2017
SYNE4	HGNC:26703	nonsyndromic genetic hearing loss	Moderate	02/06/2020
TBC1D24	HGNC:29203	DOORS syndrome	Definitive	03/11/2020
TBC1D24	HGNC:29203	nonsyndromic genetic hearing loss	Limited	06/25/2024
TCOF1	HGNC:11654	Treacher-Collins syndrome	Definitive	09/17/2019
TECTA	HGNC:11720	nonsyndromic genetic hearing loss	Definitive	01/02/2018
TECTA	HGNC:11720	nonsyndromic genetic hearing loss	Definitive	01/02/2018
TIMM8A	HGNC:11817	deafness dystonia syndrome	Definitive	12/19/2017
TJP2	HGNC:11828	nonsyndromic genetic hearing loss	Limited	01/19/2022
TMC1	HGNC:16513	nonsyndromic genetic hearing loss	Definitive	06/22/2018
TMC1	HGNC:16513	autosomal recessive nonsyndromic hearing loss 7	Definitive	02/15/2017
TMEM132E	HGNC:26991	hearing loss, autosomal recessive	Limited	01/26/2022
TMIE	HGNC:30800	nonsyndromic genetic hearing loss	Definitive	09/29/2017
TMPRSS3	HGNC:11877	nonsyndromic genetic hearing loss	Definitive	08/22/2017
TMTC2	HGNC:25440	nonsyndromic genetic hearing loss	Disputed	04/26/2022
TNC	HGNC:5318	nonsyndromic genetic hearing loss	Limited	07/13/2022
TPRN	HGNC:26894	nonsyndromic genetic hearing loss	Definitive	09/12/2017
TRIOBP	HGNC:17009	hearing loss, autosomal recessive	Definitive	06/06/2017
TSPEAR	HGNC:1268	nonsyndromic genetic hearing loss	Disputed	10/31/2024
TUBB4B	HGNC:20771	TUBB4B-related ciliopathy	Definitive	06/25/2025
USH1C	HGNC:12597	nonsyndromic genetic hearing loss	Limited	06/11/2018
USH1C	HGNC:12597	Usher syndrome type 1	Definitive	02/15/2017
USH1G	HGNC:16356	nonsyndromic genetic hearing loss	Disputed	05/21/2019
USH1G	HGNC:16356	Usher syndrome type 1	Definitive	02/15/2017
USH2A	HGNC:12601	Usher syndrome type 2	Definitive	02/15/2017
WBP2	HGNC:12738	hearing loss, autosomal recessive	Limited	12/09/2018
WFS1	HGNC:12762	Wolfram syndrome	Definitive	04/17/2018
WFS1	HGNC:12762	nonsyndromic genetic hearing loss	Definitive	06/25/2024
WFS1	HGNC:12762	Wolfram-like syndrome	Definitive	06/25/2024
WHRN	HGNC:16361	Usher syndrome type 2D	Definitive	05/10/2017
WHRN	HGNC:16361	nonsyndromic genetic hearing loss	Moderate	01/17/2024
